# Supplementary material for: The Associations of Dietary Iron Intake and the Transferrin Receptor (TFRC) rs9846149 Polymorphism with the Risk of Gastric Cancer: A Case–Control Study Conducted in Korea
Source: Nutrients. 2021 Jul 28;13(8):2600. doi: 10.3390/nu13082600 (PMC8398449; doi:10.3390/nu13082600)
Supplement: Supplementary file 1 [file nutrients-13-02600-s001.zip]

Archive with 1 entries (1 files):
- nutrients-1304508-supplementary.pdf
